# Supplementary material for: Single-center experience with immune checkpoint inhibitor-related ureteritis and cystitis
Source: Front Immunol. 2026 Jan 20;16:1727822. doi: 10.3389/fimmu.2025.1727822 (PMC12864438; doi:10.3389/fimmu.2025.1727822)
Supplement: Supplementary Table 1 — baseline characteristics of the ICI-treated patients in this study Other cancers include Thymic Carcinoma;Adrenocortical Carcinoma; Neuroendocrine Neoplasm;Soft Tissue Sarcoma;Cutaneous Squamous Cell Carcinoma;Ovarian Cancer;Mesothelioma;Thyroid Cancer;Melanomal Cervical Cancer [file Table1.xlsx]

## Sheet: table1
Supplementary table 1: baseline characteristics of the ICI-treated patients in this study
		ALL(n=1239)
	Gender
	Male	897(72.40%)
	Female	342(27.60%)
	Age
	Median	62(20-91)
	<60	520(41.97%)
	≥60	719(58.03%)
	Disease
	Gastric Cancer	318(25.67%)
	Head and Neck Squamous Cell Carcinoma	181(14.61%)
	Lung Cancer	171(13.80%)
	Esophageal Cancer	147(11.86%)
	Colorectal Cancer	81(6.54%)
	Cholangiocarcinoma	75(6.05%)
	Pancreatic Cancer	65(5.25%)
	Urothelial Carcinoma	49(3.95%)
	Renal Cancer	23(1.86%)
	Cancer of Unknown Primary	15(1.21%)
	Small Intestinal Cancer	11(0.89%)
	Breast Cancer	5(0.40%)
	Other cancers	98(7.91%)
	Regimen
	Anti-PD-1	1131(91.28%)
	Nivolumab	134(10.82%)
	Pembrolizumab	209(16.87%)
	Sintilizumab	258(20.82%)
	Tislelizumab	162(13.08)
	Toripalimab	232(18.72%)
	Serplulimab	36(2.91%)
	Penpulimab	66(5.32%)
	Camrelizumab	34(2.74%)
	Anti-PD-L1	76(6.13%)
	Atezolizumab	10(0.81%)
	Durvalumab	55(4.44%)
	Envafolimab	9(0.73%)
	Benmelstobart	2(0.16%)
	Anti-CTLA-4+anti-PD-1	30(2.42%)
	Nivolumab+ipilimumab	17(1.37%)
	Cadonilimab	11(0.89%)
	Iparomlimab/tuvonralimab	2(0.16%)
	Anti-PD-1+anti-VEGF	2(0.16%)
	Ivonescimab	2(0.16%)
	Other cancers include Thymic Carcinoma;Adrenocortical Carcinoma; Neuroendocrine Neoplasm;Soft Tissue Sarcoma;Cutaneous Squamous Cell Carcinoma;Ovarian Cancer;Mesothelioma;;Thyroid Cancer;Melanomal Cervical Cancer
